# Supplementary material for: Synergizing Macrogeometric Design and Nano-Hydroxyapatite Coatings to Enhance Early Implant Stability and Bone Maturation
Source: J Funct Biomater. 2026 Jul 1;17(7):316. doi: 10.3390/jfb17070316 (PMC13412758; doi:10.3390/jfb17070316)
Supplement: Supplementary file 1 [file jfb-17-00316-s001.zip]

Archive with 1 entries (1 files):
- jfb-4317835-supplementary.pdf
